# Supplementary material for: Treatment of HMG-CoA Lyase Deficiency—Longitudinal Data on Clinical and Nutritional Management of 10 Australian Cases
Source: Nutrients. 2023 Jan 19;15(3):531. doi: 10.3390/nu15030531 (PMC9920477; doi:10.3390/nu15030531)
Supplement: Supplementary file 1 [file nutrients-15-00531-s001.zip]

Archive with 1 entries (1 files):
- nutrients-2109519-supplementary.pdf
